# Supplementary material for: Interfaces and Oxygen Vacancies-Enriched Catalysts Derived from Cu-Mn-Al Hydrotalcite towards High-Efficient Water–Gas Shift Reaction
Source: Molecules. 2023 Feb 4;28(4):1522. doi: 10.3390/molecules28041522 (PMC9966559; doi:10.3390/molecules28041522)
Supplement: Supplementary file 1 [file molecules-28-01522-s001.zip]

Archive with 1 entries (1 files):
- molecules-2185446-supplementary.pdf
